# Supplementary material for: Methanesulfonate in Phosphate Electrolyte Superstructure Enables Ampere-Hour Practical Aqueous Batteries
Source: Research (Wash D C). 2026 Feb 25;9:1170. doi: 10.34133/research.1170 (PMC12932869; doi:10.34133/research.1170)
Supplement: Supplementary 1 — Figs. S1 to S61 Tables S1 to S7 Movies S1 and S2 [file research.1170.f1.zip]

Archive with 3 entries (3 files):
- SI-0201.docx
- supplementary movie 1.mp4
- supplementary movie 2.mp4
